# Supplementary material for: Association of Polypharmacy and Bone Mineral Density: A Cross-Sectional Analysis of Geriatric Inpatients in Germany
Source: J Clin Med. 2026 Feb 3;15(3):1197. doi: 10.3390/jcm15031197 (PMC12898433; doi:10.3390/jcm15031197)
Supplement: Supplementary file 1 [file jcm-15-01197-s001.zip]

Archive with 1 entries (1 files):
- jcm-4105699-supplementary.pdf
